# Supplementary material for: Suppression of hesA mutation on nitrogenase activity in Paenibacillus polymyxa WLY78 with the addition of high levels of molybdate or cystine
Source: PeerJ. 2019 Feb 1;7:e6294. doi: 10.7717/peerj.6294 (PMC6361004; doi:10.7717/peerj.6294)
Supplement: Supplemental Information 6 [file peerj-07-6294-s006.xlsx]

## Sheet: Maximum growth
Concentration of MoO42-	ΔhesA						Paenibacillus polymyxa WLY78
	OD600nm			Average	Stdev		OD600nm			Average	Stdev
0 nM MoO42-	0.462	0.46	0.44	0.454	0.0121655		0.552	0.521	0.529	0.534	0.0160935
3×101 nM MoO42-	0.465	0.512	0.486	0.487667	0.0235443		0.549	0.531	0.548	0.542667	0.010116
3×102 nM MoO42-	0.488	0.461	0.454	0.467667	0.0179536		0.536	0.555	0.514	0.535	0.0205183
3×103 nM MoO42-	0.448	0.456	0.454	0.452667	0.00416333		0.517	0.514	0.489	0.506667	0.0153731
3×104 nM MoO42-	0.527	0.512	0.53	0.523	0.00964365		0.537	0.591	0.54	0.556	0.030348
3×105 nM MoO42-	0.542	0.533	0.568	0.547667	0.0181751		1.248	1.166	1.234	1.216	0.0438634
3×106 nM MoO42-	0.615	0.597	0.58	0.597333	0.0175024		1.174	1.23	1.202	1.202	0.028
3×107 nM MoO42-	1.21	1	1.164	1.12467	0.110387		0.558	0.543	0.562	0.554333	0.0100167
3×108 nM MoO42-	0.059	0.051	0.054	0.0546667	0.00404145		0.068	0.072	0.07	0.07	0.002
