# Supplementary material for: Suppression of hesA mutation on nitrogenase activity in Paenibacillus polymyxa WLY78 with the addition of high levels of molybdate or cystine
Source: PeerJ. 2019 Feb 1;7:e6294. doi: 10.7717/peerj.6294 (PMC6361004; doi:10.7717/peerj.6294)
Supplement: Supplemental Information 7 [file peerj-07-6294-s007.xlsx]

## Sheet: ΔhesA
Concentration of MoO42-	0.25 mM sulfate		0.2 mM cystine
0 nM MoO42-	26.42		122.5
	25.09		111.38
	27.77		108.33
	26.4267	1.34001	114.07	7.45817
3×101 nM MoO42-	53.86		137.51
	52.17		146.07
	53.61		127.18
	53.2133	0.912159	136.92	9.45881
3×102 nM MoO42-	84		257.09
	56.37		220.19
	65.19		228.81
	68.52	14.1128	235.363	19.3032
3×103 nM MoO42-	98.79		301.89
	127.02		336.77
	100.13		291.31
	108.647	15.9259	309.99	23.7878
3×104 nM MoO42-	139.94		278.55
	162.21		228.81
	202.79		374.59
	168.313	31.8664	293.983	74.1053
3×105 nM MoO42-	289.93		581.87
	147.85		489.8
	170.9		464.86
	202.893	76.252	512.177	61.6309
3×106 nM MoO42-	454.79		629.2
	460.4		629.66
	437.18		710.72
	450.79	12.1158	656.527	46.9334
3×107 nM MoO42-	704.55		1087.75
	659.2		1169.55
	683.02		1072.81
	682.257	22.6846	1110.04	52.0786
3×108 nM MoO42-	182.06		168.66
	207.07		220.98
	210.28		307.21
	199.803	15.4498	232.283	69.9632

## Sheet: P. polymyxa WLY78
Concentration of MoO42-	0.25 mM sulfate		0.2 mM cystine
0 nM MoO42-	1099.87		1194.37
	1072.76		996.66
	1146.59		873.27
	1106.41	37.3465	1021.43	161.977
3×101 nM MoO42-	1871.23		3409.59
	2131.28		1263.7
	3157.98		1347.29
	2386.83	680.375	2006.86	59.1071
3×102 nM MoO42-	3452.23		1752.31
	3253.22		1442.43
	3177.76		2909.96
	3294.4	141.794	2034.9	219.118
3×103 nM MoO42-	2999.1		3534.93
	3143.27		2819.87
	3598.7		1831.26
	3247.02	312.975	2728.69	505.624
3×104 nM MoO42-	3149.78		2097.75
	2821.65		1911.45
	3121.52		4129.87
	3030.98	181.838	2713.02	131.734
3×105 nM MoO42-	3116.87		2928.59
	3641.09		3129.6
	2935.44		2453
	3231.13	366.439	2837.06	347.462
3×106 nM MoO42-	2796.35		2380.47
	2871.27		2984.96
	2868.26		3409.05
	2845.29	42.4129	2924.83	299.877
3×107 nM MoO42-	2871.74		3351.63
	2936.52		2818.9
	2723.6		3467.5
	2843.95	109.146	3212.68	345.907
3×108 nM MoO42-	258.03		248.12
	228.4		342.93
	233.81		307.31
	240.08	15.7787	299.453	47.8908
