# Supplementary material for: Suppression of hesA mutation on nitrogenase activity in Paenibacillus polymyxa WLY78 with the addition of high levels of molybdate or cystine
Source: PeerJ. 2019 Feb 1;7:e6294. doi: 10.7717/peerj.6294 (PMC6361004; doi:10.7717/peerj.6294)
Supplement: Supplemental Information 8 [file peerj-07-6294-s008.xlsx]

## Sheet: Concentrations of cystine
Concentrations of cystine（mM）	ΔhesA		P. polymyxa WLY78		ΔhesA (pHY300PLK-moeB)
0	177.67		224.87		498.93
	137.71		222.58		462.44
	166.84		244		497.83
	160.74	20.6666	230.483	11.7616	486.4	20.7573
0.2	1247.93		2740.05		1561.58
	1112.31		2807.66		1578.67
	1595.31		2122.51		1527.46
	1318.52	249.117	2556.74	377.571	1555.9	26.0727
0.5	1443.61		2186.57		1732.91
	2200.8		2512.82		1299.14
	1597.7		3192.42		1217.83
	1747.37	400.169	2630.6	513.165	1416.63	276.91
1	1553.31		2625.08		335.32
	1551.08		1822.88		354.22
	1768.36		2057.51		314.21
	1624.25	124.808	2168.49	412.454	334.583	20.0152
2	2041.52		2205.89		103.28
	2230.08		2527.93		137.66
	1731.79		1988.08		102.68
	2001.13	251.588	2240.63	271.597	114.54	20.0248

## Sheet: Concentrations of sulfate
Concentrations of sulfate（mM）	ΔhesA		P. polymyxa WLY78		ΔhesA (pHY300PLK-moeB)
0	177.67		224.87		498.93
	137.71		222.58		462.44
	166.84		244		497.83
	160.74	20.6666	230.483	11.7616	486.4	20.7573
0.25	755.33		3223.59		1230.77
	620.16		2797.82		1592.55
	857.4		2799.5		1212.64
	744.297	119.004	2940.3	245.335	1345.32	214.299
0.5	1431.66		2627.2		1372.23
	1388.47		2997.58		1327.53
	1451.62		2937.44		1047.06
	1423.92	32.2793	2854.07	198.766	1248.94	176.256
1	1009.63		1645.82		960.01
	1497.62		1503.55		1094.09
	1257.58		1842.22		1156.94
	1254.94	244.006	1663.86	170.054	1070.35	100.589
2	1597.98		1940.69		1526.54
	1394.28		1781.13		1666.38
	1190.59		1719.36		1676.04
	1394.28	203.695	1813.73	114.209	1622.99	83.6648
4	1201.31		1555.7		1931.06
	1609.26		1719.96		1678.49
	1338.32		2023.15		1685.46
	1382.96	207.607	1766.27	237.141	1765	143.852
