# Supplementary material for: Suppression of hesA mutation on nitrogenase activity in Paenibacillus polymyxa WLY78 with the addition of high levels of molybdate or cystine
Source: PeerJ. 2019 Feb 1;7:e6294. doi: 10.7717/peerj.6294 (PMC6361004; doi:10.7717/peerj.6294)
Supplement: Supplemental Information 9 [file peerj-07-6294-s009.xlsx]

## Sheet: Nitrogenase activity
Concentrations of MoO42-	D-O		E. coli 78-7		D-O (pBluescript II SK(+)-hesA)
0 nM MoO42-	11.75		22.3		74.62
	12.79		23.47		77.32
	12.5		25.15		58.24
	12.3467	0.438203	23.64	1.1697	70.06	8.43037
3×101 nM MoO42-	17.56		24.56		70.82
	12.08		16.31		72.36
	15.36		25.48		74.46
	15	2.25164	22.1167	4.12308	72.5467	1.49187
3×102 nM MoO42-	23.16		124.94		84
	24		129.4		96.9
	25.08		119.18		85.5
	24.08	0.962497	124.507	4.18353	88.8	5.76021
3×103 nM MoO42-	57.3		248.1		153.9
	48.48		245.02		196.93
	66.09		236.4		168.04
	57.29	8.805	243.173	4.95178	172.957	17.9076
3×104 nM MoO42-	149.87		330.46		209.62
	148.6		275		255.68
	154.74		328.78		293
	151.07	3.24113	311.413	25.7572	252.767	34.102
3×105 nM MoO42-	314.9		327.16		292
	281.5		303.84		306
	304.17		292.04		324
	300.19	17.052	307.68	14.5925	307.333	13.0979
