# Supplementary material for: Suppression of hesA mutation on nitrogenase activity in Paenibacillus polymyxa WLY78 with the addition of high levels of molybdate or cystine
Source: PeerJ. 2019 Feb 1;7:e6294. doi: 10.7717/peerj.6294 (PMC6361004; doi:10.7717/peerj.6294)
Supplement: Supplemental Information 12 [file peerj-07-6294-s012.xlsx]

## Sheet: qRT-PCR
	Relative expression compared to 16S rDNA	Average	Stdev	Relative expression compared to P. polymyxa WLY78	Average	Stdev
ΔhesA	163.61			0.886499
	178.86			0.969129
	183.23			0.992807
	187.91	178.403	9.12037	1.01817	0.96665	0.0494175
P. polymyxa WLY78	170.1			0.921664
	200			1.08367
	200			1.08367
	168.13	184.558	15.4582	0.91099	1	0.0837582
